# Supplementary material for: The social construction of genomics and genetic analysis in ocular diseases in Ibadan, South-western Nigeria
Source: PLoS One. 2022 Dec 1;17(12):e0278286. doi: 10.1371/journal.pone.0278286 (PMC9714877; doi:10.1371/journal.pone.0278286)
Supplement: S1 Appendix — (ZIP) [file pone.0278286.s001.zip]

Archive with 16 entries (16 files):
- Female FGD Transcript.docx
- FGD Guide on Genomics research and Ocular Diseases in Nigeria.docx
- IDI 01 Female.docx
- IDI 02  Male.docx
- IDI 03 Male.docx
- IDI 04 Male.docx
- IDI 05 Female.docx
- IDI 06 Female.docx
- IDI 07 Female.docx
- IDI 08 Female.docx
- IDI 09 Female.docx
- IDI 10 Male.docx
- IDI 11 Male.docx
- IDI 12 Male.docx
- IDI Guide on Genomics Research and Ocular Diseases in Nigeria.docx
- Male FGD Transcript.docx
